# Supplementary material for: Increased Concentration of Anti-Egg Albumin Antibodies in Cerebrospinal Fluid and Serum of Patients with Alzheimer’s Disease—Discussion on Human Serpins’ Similarity and Probable Involvement in the Disease Mechanism
Source: Biomolecules. 2025 Jul 27;15(8):1085. doi: 10.3390/biom15081085 (PMC12383860; doi:10.3390/biom15081085)
Supplement: Supplementary file 1 [file biomolecules-15-01085-s001.zip]

Archive with 4 entries (4 files):
- Supplementary Figure S1 last.pdf
- Supplementary Table S1 last.pdf
- Supplementary Table S2 last.pdf
- Supplementary text S1 last.pdf
